# Supplementary material for: Relative Validity and Reproducibility of a Food Frequency Questionnaire for Assessing Dietary Intakes in a Multi-Ethnic Asian Population Using 24-h Dietary Recalls and Biomarkers
Source: Nutrients. 2017 Sep 25;9(10):1059. doi: 10.3390/nu9101059 (PMC5691676; doi:10.3390/nu9101059)
Supplement: Supplementary file 1 [file nutrients-09-01059-s001.zip]

Archive with 1 entries (1 files):
- nutrients-224445-supplementary.pdf
